# Supplementary material for: Characterization of Fluidic-Barrier-Based Particle Generation in Centrifugal Microfluidics
Source: Micromachines (Basel). 2022 May 31;13(6):881. doi: 10.3390/mi13060881 (PMC9228483; doi:10.3390/mi13060881)
Supplement: Supplementary file 1 [file micromachines-13-00881-s001.zip]

Archive with 1 entries (1 files):
- micromachines-1738382-supplementary.pdf
